# Supplementary material for: Catheter-associated urinary tract infections in critical care: Understanding incidence, risk factors, and pathogenic causes in Palestine
Source: PLoS One. 2024 Aug 30;19(8):e0309755. doi: 10.1371/journal.pone.0309755 (PMC11364285; doi:10.1371/journal.pone.0309755)
Supplement: S1 Table — (XLSX) [file pone.0309755.s001.xlsx]

## Sheet: Sheet1
			Past medical													ICU Hospitalization course							Foley cath related data		Cauti related complications				Organisim		Antibiotics on admission to ICU/prior to cauti								ICU admission/Labs on diagnosis of CAUTI
No	Age	Gender	Diabetes	Hypertension	Cardiovascular disease	CKD	Chronic pulmonary disease	Malignancy	malignancy type	Chronic liver disease	Smoker	cause of ICU admision	ICU Admission due to Urosepsis	ICU Days	hospitlaization days	Shock	Type	Respiratorty failure	mechanichal ventilation	Therapy with Steroids	Immunosuppressives on or during admission	Bacteremia	Number of Cathetarization Days	ICU acquired CAUTI	ICU Mortality/Death	AKI after cauti	Bacterimia after cauti	Septic shock after Cauti	Culture	MDR	SMX-TMP	Aminoglycoside	3rd Generation Cephalosporin	Penicillin	Carbapenem	Vancomycin	Antifungal	Others	WBC	HGB	PLT	CRP	Creatinene
		Male M Female F	Yes>> 1 No>> 0 Unknown 999						Solid> S Hematologica>H								Septic> S Cardigenic>C Anaphlayctc>A Other> O										Due to CAUTI			CRE VRE MRSA Acinetobacter baumannii
1	44	M	0	0	0	0	0	1	S	0	1	respiratory failure	0	12	33	0	0	1	1	1	1	0	12	1	1	0	0	0	candida parapsilosis	0	0	0	0	0	0	0	0	0	11	10	242	17	0.3
2	80	F	1	1	0	0	1	1	H	0	999	Respiratory Failure	0	15	75	0	0	1	1	1	1	0	35	1	1	1	0	1	candida parapsilosis	0	0	0	0	0	0	0	0	0	102.9	7.3	108.5	67.4	1.07
3	68	F	1	1	0	0	0	1	S	1	0	hepatic encephalopathy	0	6	6	1	S	1	1	1	1	1	6	0	1	999	999	999	999	999	0	0	0	0	0	0	0	0	3.7	9	10	15	0.29
4	57	M	0	0	0	0	1	1	S	0	0	neutropenic fever and sepsis	0	14	19	0	0	0	0	1	1	0	14	0	0	0	0	0	0	0	0	0	0	0	0	0	0	0	0.16	7.74	33.7	157	0.7
5	26	F	0	0	0	0	0	1	H	0	0	respiratory failure- pulmonary hemorrhage	0	9	26	0	0	1	1	1	1	0	6	0	0	999	999	999	999	999	1	0	0	0	0	1	1	colistin	1.95	8.7	30	254	0.5
6	56	F	0	0	1	0	0	0	0	0	0	Upper GI bleeding	0	3	3	0	0	0	0	0	0	0	2	0	0	999	999	999	999	999	0	0	1	0	1	0	0	0	9	11.5	273	28	1.7
7	75	F	0	0	0	1	0	0	0	0	0	upper and lower GI bleeding	0	3	3	1	O	0	0	0	0	0	0	0	0	0	0	0	0	0	0	0	0	1	0	1	1	0	7.3	8.7	269	47	0.8
8	75	F	1	1	0	1	0	1	S	1	0	hepatic encephalopathy	0	6	12	0	0	1	1	0	0	0	6	0	0	999	999	999	999	999	0	0	0	0	1	1	0	Rifaximin	6.15	9.17	250	19	1.59
9	21	F	0	0	1	0	0	1	H	0	0	pulmonary hemorrhage	0	102	106	1	S	1	1	0	1	1	92	0	0	999	999	999	999	999	0	0	0	0	1	0	1	colistin, Tigecycline	1.8	9.9	51	237	0.4
10	49	M	0	0	0	0	0	0	0	0	1	stroke	0	2	3	0	0	1	0	0	0	0	2	0	0	0	999	999	999	999	0	0	0	0	0	0	0	0	8	16	255	5	0.8
11	34	M	0	0	0	0	0	0	0	0	0	DIC	0	2	2	1	S	1	1	0	0	1	2	0	1	999	999	999	999	999	0	0	0	1	1	1	0	Tamiflu	3.8	12.5	4	27	1.6
12	81	F	0	1	0	1	0	0	0	0	0	upper GI bleeding	0	13	13	1	S, C	1	1	1	0	0	13	1	1	0	0	999	candida tropicalis,candida albicans	0	0	0	0	0	0	0	1	Tigecycline and Colistin	14.6	10.06	96	143	1.86
13	66	M	1	0	1	0	0	0	0	0	0	respiratory failure 2	0	90	90	1	S, H	1	1	1	1	1	67	0	1	999	999	999	999	999	1	0	1	0	0	0	1	0	7.7	13.8	238	55.9	0.8
14	81	F	0	1	1	0	1	0	S	0	1	respiratory failure	0	48	50	1	S	1	1	1	1	0	48	0	1	999	999	999	999	999	1	0	0	0	1	0	0	0	8.17	7.97	401.2	35.87	1.31
15	64	M	1	1	1	1	0	0	0	0	999	septic shock	0	17	20	1	S	0	0	0	0	1	15	0	0	999	999	999	999	999	0	0	0	0	0	0	0	0	18.48	7.52	281.9	250.39	4.48
16	70	M	0	1	0	1	0	0	0	0	1	sepsis and pneumonia	0	10	10	1	O	1	1	1	1	0	2	0	1	999	999	999	999	999	0	0	0	0	1	0	0	1	23	13	220	94	4.5
17	61	F	1	0	1	0	0	0	0	0	0	septic shock	0	4	11	1	S	0	0	0	0	0	4	0	0	999	999	999	999	999	0	0	0	0	1	1	1	0	14.38	11.06	275	105.6	8.5
18	76	M	1	1	0	0	0	0	0	1	1	septic shock	0	2	2	1	S	1	0	1	1	0	2	0	0	999	999	999	999	999	0	0	0	0	1	1	0	0	13.8	9.6	19	334	2.07
19	68	F	1	0	0	0	0	0	0	0	0	septic and hemorrhagic shock	0	13	13	1	S+O	0	1	0	0	0	13	0	0	999	999	999	999	999	0	0	0	1	0	1	0	0	16.3	12	218	161	0.5
20	63	F	1	1	0	0	0	1	s	1	0	respiratory failure	0	1	2	1	S	1	0	1	1	1	1	0	1	999	999	999	999	999	0	1	0	0	1	1	0	0	0.3	10.7	16	55	0.8
21	51	F	0	0	1	1	0	1	h	0	0	Sptic shock	0	3	15	1	s	0	0	1	1	1	3	0	1	999	999	999	999	999	0	0	0	0	1	0	1	Tigecycline , colistin	0.03	8.1	2.8	411	4
22	36	F	0	0	1	1	0	0	0	0	0	hospital acquired pneumonia	0	2	2	0	0	1	0	1	1	0	2	0	0	999	999	999	999	999	0	0	0	0	0	0	1	hydroxychloroquine	4.54	6.96	50	36.4	2.99
23	58	M	1	0	1	1	0	0	0	0	1	respiratory failure	0	1	7	1	h	1	1	1	0	1	1	0	1	999	999	999	999	999	0	1	0	1	0	1	1	colistin	5.9	12.6	119	196	1.44
24	65	M	0	0	1	0	0	1	S	0	0	shock	0	2	18	1	S	1	1	0	1	0	2	0	1	999	999	999	999	999	0	0	0	0	1	1	1	0	24.28	10.32	405.7	137.2	1.34
25	26	F	0	0	0	0	0	1	H	0	0	respiratory failure	0	28	50	1	S	1	1	1	1	1	10	0	0	999	999	999	999	999	1	0	0	0	1	1	1	colistin	15.1	9.4	161	231	0.28
26	43	M	0	0	0	0	1	1	S	0	1	refractory septic shock	0	13	19	1	S	1	1	1	1	0	13	0	1	999	999	999	999	999	0	0	0	0	1	0	1	COLISTIN	7.44	10.08	280.5	198.9	0.48
27	19	F	0	0	0	0	0	0	0	0	0	DIC with multiorgan failure	0	4	19	0	999	0	1	1	1	0	4	0	1	999	999	999	999	999	0	0	0	0	1	0	1	COLISTIN, Tigecycline	5.6	6.4	30	258	2.55
28	59	M	1	0	0	0	0	1	H	0	0	retro-peritoneal hematoma	0	8	17	0	0	0	0	0	1	0	2	0	0	999	999	999	999	999	0	0	0	1	1	1	0	0	4.1	5.1	22	16	0.59
29	62	M	1	1	1	1	0	0	0	0	1	acute renal failure complicated with pulmonary edema	0	39	147	1	S	1	1	1	1	0	39	0	0	999	999	999	999	999	0	0	0	0	1	1	0	COLISTIN	4.01	8.98	117	120.2	4.4
30	86	F	0	0	0	0	0	1	S	0	0	refractory septic shock	0	3	4	1	S	1	0	1	1	0	3	0	1	999	999	999	999	999	0	0	0	0	0	1	1	0	17	11.6	408	193.9	2.1
31	63	M	1	1	1	0	1	0	0	0	0	septic shock	0	53	53	1	S	1	1	0	0	0	53	1	1	0	0	0	candida albicans ,Enterococcus faecalis	0	0	0	0	0	0	0	1	COLISTIN , tigecycline	10	8	300	15	1.3
32	91	M	0	0	1	0	1	0	0	0	0	septic shock	0	3	3	1	S	1	1	1	1	0	3	0	1	999	999	999	999	999	0	0	0	0	1	1	0	0	3.5	9.6	125	102	2.6
33	72	f	1	1	1	1	1	0	0	1	0	type II respiratory failure with decreased level of consciousness	0	14	14	0	0	1	1	0	0	0	12	0	0	999	999	999	999	999	0	0	0	0	1	0	0	0	10	9.1	254	84.8	2.1
34	55	M	0	0	0	0	0	0	0	0	1	myasthenia crisis	0	2	2	0	0	1	1	1	1	0	2	0	0	999	999	999	999	999	0	0	1	0	0	0	0	0	9.6	14.73	216	44	0.9
35	56	F	0	0	0	0	0	0	0	0	0	respiratory failure, septic shock	0	65	65	1	S	1	1	1	1	1	65	1	0	0	1	0	acinetobacter baumannii	1	0	0	0	0	1	0	0	tigecycline , colistin, tamiflu	20.11	7.6	283	16	0.5
36	66	M	1	1	1	1	1	0	0	0	0	post cardiac arrest	0	10	10	1	S	1	1	1	1	0	10	0	1	999	999	999	999	999	0	1	0	0	1	1	1	0	16	8.9	759	266	5.1
37	80	F	1	1	1	1	0	1	S	0	0	sepsis	0	85	85	1	S	1	1	1	1	1	31	1	1	0	0	0	klabsiella pnemonia	0	0	0	0	0	1	1	0	0	4.4	7.2	114	185	0.67
38	27	F	0	0	1	0	0	0	0	0	0	severe malnutrition	0	5	16	0	0	0	0	1	1	0	5	0	0	999	999	999	999	999	0	0	0	0	0	0	0	0	16.59	9.96	409	190	0.72
39	85	M	1	1	1	1	1	0	0	0	1	respiratory distress	0	16	16	1	S	1	1	0	0	0	16	0	0	999	999	999	999	999	0	0	0	0	1	0	0	0	16.9	10	241	238	3.9
40	74	F	1	1	1	1	0	0	999	0	0	septic shock	0	26	26	1	S	1	1	1	1	0	5	0	0	999	999	999	999	999	0	0	0	0	1	1	0	0	26	11	368	183	3.7
41	70	M	0	1	0	0	0	0	0	0	1	respiratory depression	0	14	15	1	S	1	1	0	0	0	6	0	0	999	999	999	999	999	0	0	0	1	1	1	0	0	10.1	12.4	282	15	1.2
42	55	F	0	0	0	0	0	0	0	0	0	Respiratory failure	0	27	29	0	0	1	1	1	1	1	27	0	1	999	999	999	999	999	0	1	0	1	0	0	0	0	115	9.2	59	12	0.88
43	72	M	0	1	1	0	0	1	S	0	1	type II respiratory failure	0	16	22	1	S	1	1	0	1	1	17	0	0	999	999	999	999	999	0	0	1	0	1	0	0	0	12.2	16	219	3.6	0.8
44	41	M	0	0	0	0	0	0	1	H	1	Septic shock	0	8	33	1	S	0	0	1	1	0	5	0	0	999	999	999	999	999	0	0	0	0	0	0	1	Colistin, Tigecycline	1.8	7.11	14.2	207	0.89
45	44	M	1	1	0	1	0	0	0	0	0	septic shock	0	6	7	1	S	0	0	0	0	0	5	0	0	999	999	999	999	999	0	0	0	1	0	0	0	Tigacycline	15	11	325	397	10.11
46	74	M	0	1	1	0	0	1	S	0	0	melena and drop in HGB	0	3	5	0	0	0	0	0	0	0	3	0	0	0	999	999	999	999	0	0	1	0	0	0	0	0	6.9	9.7	265	4	0.7
47	77	M	1	0	1	1	0	0	0	1	0	septic shock	0	4	9	1	S	0	0	0	0	0	4	0	0	999	999	999	999	999	0	0	0	0	1	1	0	colistin	4.79	10.52	42.9	26.02	2.13
48	73	M	1	1	0	0	1	0	0	0	1	hemothorax and acute renal impairment	0	6	17	0	0	1	0	1	1	0	6	0	0	999	999	999	999	999	0	0	0	0	1	0	1	0	11.94	7.09	64.7	147.9	3.5
49	85	F	0	1	1	0	0	1	s	0	1	sepsis due to ascending cholangitis	0	3	4	0	0	0	0	0	0	0	3	0	0	999	999	999	999	999	0	0	1	1	0	0	0	0	11	11.4	63	362	1.6
50	51	M	1	0	0	0	0	1	S	1	0	upper GI bleeding	0	5	15	0	0	0	0	0	0	0	3	0	0	999	999	999	999	999	0	0	0	0	1	1	0	0	4.82	4.38	13.9	103.2	2.4
51	55	M	1	1	0	0	0	0	0	0	1	respiratory distress	0	5	5	1	S	0	1	1	0	0	5	0	0	999	999	999	999	999	0	0	1	0	1	0	0	0	13.4	11.6	305	13.9	1.05
52	64	M	1	1	1	0	0	0	0	0	0	Urosepsis	1	20	20	0	0	0	0	0	0	0	20	0	0	999	999	999	999	999	0	0	1	0	1	1	0	0	26	12.4	406	371	3.41
53	20	F	0	0	0	0	0	0	0	0	0	Subarachnoid hemorrhage	0	5	5	0	0	0	1	1	1	1	5	0	0	999	999	999	999	999	0	0	0	0	1	1	0	Acyclovir	18.3	8.4	241	83.4	5.7
54	61	F	1	1	0	0	0	1	H	0	0	observation and management after she underwent radical cholecystectomy with liver resection.	0	4	8	0	0	0	0	0	0	0	3	0	0	999	999	999	999	999	0	0	0	0	0	0	0	Metronidazole	13.77	9.63	241	127.3	0.37
55	20	F	0	0	0	0	0	0	0	0	0	Respiratory failure	0	6	8	1	S	1	1	1	1	1	6	0	0	999	999	999	999	999	0	0	0	0	0	0	0	0	10.5	10.6	165	307	0.6
56	34	F	0	0	0	0	1	1	H	0	0	septic shock	0	13	15	1	S	1	1	1	1	0	13	0	0	999	999	999	999	999	1	0	0	0	0	0	1	Colistin , tigecycline	14.63	13.12	509.1	43.09	0.45
57	64	M	0	0	1	1	0	0	0	1	0	respiratory failure	0	6	6	1	S,C	1	1	0	0	0	6	0	1	999	999	999	999	999	0	0	0	1	1	0	0	0	5.8	9	94	14	2.3
58	59	M	0	1	1	0	0	1	H	0	1	Respiratory distress	0	12	24	1	S	1	1	1	1	0	13	0	1	999	999	999	999	999	0	0	0	0	1	0	0	0	30	8.3	24	145	1.8
59	62	M	1	1	0	0	0	0	0	0	1	Hyperkalemia:	0	2	2	0	0	0	0	0	0	0	2	999	0	999	999	999	999	999	0	0	0	0	0	0	0	0	13.6	12.9	350	2.9	1.4
60	70	F	0	0	0	0	0	0	0	0	0	Subarachnoid hemorrhage	0	12	12	0	0	0	0	0	0	0	11	0	0	999	999	999	999	999	0	1	0	0	0	0	0	Tigecycline, colistin	19.2	15	340	2.9	0.6
61	57	M	0	1	0	1	0	0	0	0	0	hemodynamic instability	0	3	5	0	0	0	0	1	1	0	3	0	0	999	999	999	999	999	0	0	0	0	0	0	0	0	9.33	8.8	27.5	81	5.1
62	43	F	0	0	0	0	0	0	0	0	0	pulmonary hemorrhage, septic shock	0	2	17	1	S	1	1	1	1	1	2	0	1	999	999	999	999	999	0	0	0	0	0	0	1	Linezolid , colistin	0.28	5.3	5	144	1.3
63	34	F	0	0	0	0	0	0	0	0	0	hypertensive crisis	0	3	3	0	0	0	0	1	0	0	3	0	0	999	999	999	999	999	0	0	0	0	0	0	0	0	11.4	9.3	43	34	6.5
64	53	F	1	0	1	0	1	1	S	0	0	septic shock	0	36	36	1	S	1	1	1	1	0	21	0	0	999	999	999	999	999	0	0	0	0	1	0	1	colistin , tigecycline	21.21	9.5	173	147	0.7
65	26	M	0	0	0	0	0	0	0	0	1	Septic shock	0	20	20	1	S	1	1	1	1	1	15	0	1	999	999	999	999	999	0	0	0	0	1	0	1	Tigecycline	23.9	8.11	343	271	1.67
66	77	F	1	1	1	1	0	0	0	0	0	Respiratory Failure	0	16	22	0	0	0	0	1	0	0	10	0	0	999	999	999	999	999	0	1	1	0	0	0	0	0	10	9	372	46	4.5
67	31	F	0	1	0	0	0	0	0	0	0	respiratory failure	0	7	18	0	999	1	0	1	0	0	10	0	0	999	999	999	999	999	0	0	0	0	1	1	0	0	5.88	7.3	171	16	0.85
68	66	M	1	1	1	1	1	0	0	0	1	left retoperitoneal hematoma	0	4	29	0	0	0	1	0	0	0	4	0	0	999	999	999	999	999	0	0	0	0	1	0	0	0	41.1	10.49	329	95.2	2.3
69	41	M	0	0	0	0	0	1	S	0	0	Septic shock	0	26	29	1	S	0	1	1	1	0	13	0	0	999	999	999	999	999	0	0	0	0	1	1	1	0	54	7.5	760	361	0.9
70	42	M	0	0	0	0	0	0	1	H	0	Sepsis and neutropenic fever	0	4	28	0	0	0	0	1	1	0	9	0	0	999	999	999	999	999	1	0	0	0	0	0	1	0	1.15	6.6	16	275	0.6
71	60	M	0	1	1	1	0	0	0	0	1	Respiratory Failure	0	4	4	1	S	1	1	1	0	0	4	0	1	999	999	999	999	999	0	0	0	0	0	0	0	0	25	10.8	360	63	1.7
72	31	M	0	0	0	1	0	0	0	0	0	respiratory failure	0	42	42	1	S	1	1	1	1	0	1	0	0	999	999	999	999	999	0	0	0	0	1	1	1	0	6.9	7.6	286	43	4.6
73	24	F	0	0	0	0	0	1	S	0	0	respiratory failure	0	2	7	0	0	1	1	0	0	0	2	0	0	999	999	999	999	999	1	0	0	0	1	0	1	colistin, tigecycline	5.58	8.56	436.2	149.79	0.31
74	77	F	0	1	0	0	1	0	0	0	0	respiratory failure	0	10	10	0	0	1	0	1	1	0	5	0	0	999	999	999	999	999	0	1	0	0	0	1	0	0	12.5	14	176	109	0.76
75	54	F	0	0	0	0	0	1	S	0	0	septic shock	0	6	25	1	S	1	1	0	0	0	6	0	1	999	999	999	999	999	0	0	1	1	1	1	0	0	9.79	10.81	423	161.5	0.52
76	61	F	0	0	0	0	0	1	S	0	0	post-cardiac arrest	0	3	3	1	A	0	1	1	1	0	1	0	0	999	999	999	999	999	0	0	0	0	1	0	0	0	16	11.3	337	63	0.5
77	62	M	0	0	1	1	1	0	0	0	0	respiratory failure, decompensated HF	0	5	5	1	S	1	0	1	0	0	5	0	1	999	999	999	999	999	0	0	0	0	0	0	1	Colistin , Targocid	17	8.8	73	78	4.4
78	60	F	0	1	0	0	1	0	0	0	0	Respiratory failure	0	12	12	0	0	1	1	1	0	0	12	0	0	999	999	999	999	999	0	0	0	0	0	0	0	Colistin , Targocid	9.4	12.1	292	63.6	0.8
79	65	F	1	0	0	0	0	1	S	0	0	Septic Shock	1	15	15	1	S	0	0	0	1	0	15	0	1	999	999	999	999	999	0	0	0	0	0	0	0	0	3.8	8.5	151	269	1
80	37	M	0	1	0	1	0	0	0	0	0	obstructive and septic shock	0	29	36	1	O+S	1	1	1	1	0	29	0	0	999	999	999	999	999	0	0	1	0	0	1	0	0	24.27	9.28	306.8	282.44	4.13
81	65	M	1	1	1	1	0	0	0	0	1	respiratory failure	0	14	14	0	0	1	1	0	0	0	14	0	0	999	999	999	999	999	0	0	0	0	1	1	0	0	9.5	11.3	148	171	3.3
82	57	M	1	0	1	1	0	0	0	1	0	postcardiac arrest	0	7	12	0	0	1	1	0	0	1	7	0	0	999	999	999	999	999	0	0	0	0	1	0	0	0	7.8	10.48	142	37	1.8
83	60	F	1	1	1	1	0	0	0	0	1	Upper GI Bleeding	0	3	3	0	0	0	0	0	0	0	3	0	0	999	999	999	999	999	0	0	0	1	0	0	0	0	9	9.7	573	14	2.3
84	49	M	1	1	1	1	0	0	0	1	1	respiratory failure	0	11	16	0	0	1	1	0	0	0	3	0	0	999	999	999	999	999	0	0	0	0	0	0	0	colistin and tigecycline	16.48	9.08	321	127	6.06
85	72	F	1	1	1	1	0	0	0	0	0	cardiopulmonary arrest after hemodialysis	0	7	7	1	S	0	1	0	0	0	6	0	1	999	999	999	999	999	0	0	0	0	1	0	0	colistin, tigecycline	9.75	7.62	145.2	304.7	4.25
86	49	M	0	1	1	0	0	0	0	0	1	shock	0	8	8	1	S+C	1	1	0	0	0	8	0	0	999	999	999	999	999	0	0	0	1	0	0	0	0	42.62	14.52	998	0.6	1.05
87	60	F	0	0	0	0	0	1	S	0	0	type 2 respiratory failure due to sepsis	0	13	18	0	0	1	1	1	0	0	13	0	0	999	999	999	999	999	0	0	0	0	1	1	0	0	11.43	13.79	219.9	38.7	0.65
88	72	M	1	1	1	1	0	1	S	0	1	cardiac arrest due to pulmonary edema and hypoxemia	0	22	91	0	0	0	1	1	0	0	22	0	0	999	999	999	999	999	0	0	0	1	1	1	1	colistin , tigecycline	12.34	9.34	353.7	50.7	1.4
89	79	F	1	1	0	1	0	0	0	0	0	hypothermia	0	2	2	0	0	0	0	0	0	0	1	0	0	999	999	999	999	999	0	0	1	0	0	0	0	0	11	8.3	123	344	7.2
90	54	F	0	1	1	0	0	0	0	0	0	septic shock	0	2	19	1	S	1	1	0	1	0	1	0	1	999	999	999	999	999	0	0	0	0	1	0	0	colistin,tigecycline,acyclovir	2.6	9.4	181	314.8	1
91	79	M	1	1	1	0	0	0	0	0	0	respiratory failure	0	8	8	0	999	1	1	1	0	1	8	0	0	999	999	999	999	999	0	0	0	0	1	0	0	0	8.3	11.3	183	12	0.9
92	42	M	0	0	0	0	0	0	0	0	1	respiratory distress	0	2	28	1	S	1	1	0	1	0	2	0	1	999	999	999	999	999	0	0	0	0	0	0	0	colistin,tigecycline,acyclovir	573	8.8	74	137	0.72
93	79	F	1	1	1	1	0	0	0	0	0	Respiratory failure	0	76	163	1	S	1	1	1	1	0	71	1	0	0	0	0	Candida glabrata	1	0	0	0	0	1	1	1	Colistin	18.4	7.1	154	18	0.7
94	64	F	1	1	1	0	0	0	0	0	0	shock state	0	4	6	1	1	0	0	0	0	0	4	0	0	999	999	999	999	999	0	0	0	1	0	0	0	0	29.38	8.09	338.4	62.4	6.37
95	61	M	0	0	1	0	1	1	S	0	1	Respiratory distres	0	28	29	1	S	1	1	0	1	1	28	0	1	999	999	999	999	999	0	0	0	0	1	1	0	0	12.3	10.7	579	213	1.19
96	58	M	0	1	1	0	1	0	0	0	1	respiratory failure	0	9	9	0	0	1	0	0	0	0	5	0	0	999	999	999	999	999	0	0	1	0	0	0	0	doxycycline	18.2	15.2	182	0.7	1.18
97	73	F	1	0	0	0	0	1	H	0	0	DIC	0	2	2	0	0	0	0	0	0	0	2	0	0	999	999	999	999	999	0	0	0	0	0	0	0	0	121	10.18	34.2	73.37	1.19
98	70	F	0	0	0	0	0	0	0	0	0	DIC	0	7	7	1	S	0	0	0	0	0	3	0	1	999	999	999	999	999	0	0	0	0	1	1	0	0	4.9	5.9	31.7	46	1.88
99	74	M	1	0	1	1	0	0	0	0	1	septic shock	0	10	10	1	S	1	1	0	0	0	10	0	1	999	999	999	999	999	0	0	0	1	0	1	1	0	13.06	11.19	287.7	44.6	2.74
100	69	F	1	0	1	1	0	0	0	0	0	Cardiogenic shock	0	2	2	1	C	0	0	0	0	0	2	0	1	999	999	999	999	999	0	0	0	0	0	0	0	0	17	10.6	90.1	10.2	4.06
101	74	M	1	1	0	1	0	0	0	0	0	Respiratory Distress	0	8	8	0	0	1	0	0	0	0	8	0	0	999	999	999	999	999	0	0	0	0	0	0	0	0	20	10	239	215.5	3.4
102	43	F	0	0	1	0	0	1	S	0	0	respiratory failure	0	9	10	0	0	0	0	0	0	0	10	0	0	999	999	999	999	999	0	0	0	1	0	0	0	0	18.6	11.3	232	108	1.3
103	71	M	1	1	1	1	0	0	0	0	1	Cholangitis	0	4	4	0	0	0	0	0	0	0	4	0	0	999	999	999	999	999	0	0	0	0	0	0	1	0	12	11	233	169	1.92
104	58	F	1	1	1	1	0	1	H	0	0	septic shock, warfarin toxicity	0	2	2	1	S	1	1	1	0	1	2	0	1	999	999	999	999	999	0	0	0	0	1	0	0	0	13.6	8.9	90	225	2.7
105	19	F	0	0	0	0	0	1	H	0	0	Respiratory Failure	0	13	27	1	S	1	1	1	1	1	13	1	1	0	1	0	MDR P. aeruginosa	0	0	0	0	0	1	1	0	colistin,amphotericin B	0.94	7.17	28.7	196.9	0.44
106	64	F	1	1	0	0	1	1	S	0	1	sudden cardiac arrest	0	2	2	0	0	1	1	1	0	0	2	0	1	999	999	999	999	999	0	0	0	0	1	1	1	0	27.24	9.26	511	148.58	0.72
107	58	F	1	1	1	1	0	0	0	0	0	septic shock	0	40	44	1	S	1	1	1	0	0	40	1	0	1	999	999	E. Coli	0	0	0	0	0	1	1	1	metronidazole	24.44	9.08	71.8	346.36	3.44
108	63	M	1	1	1	0	0	0	0	0	0	severe hypokalemia and dehdydration	0	2	2	1	S	1	1	0	0	0	2	0	1	0	999	999	999	999	0	0	0	1	0	0	1	0	8.14	15.2	71.2	1.89	0.98
109	76	M	0	0	1	0	1	0	0	0	1	COPD exacerbation and pulmonary edema	0	2	2	0	0	1	1	1	0	0	2	0	0	0	999	999	0	0	0	0	0	0	0	0	0	0	7.14	18.81	237.2	6.4	1.21
110	77	F	1	1	0	1	0	1	S	0	999	desaturation due to aspiration pneumonia with partial complex seizure	0	4	8	0	0	1	1	0	0	0	4	0	0	0	999	999	999	999	0	0	0	0	1	1	0	Acyclovir	6.49	8.26	252	137	1.6
111	95	M	1	0	1	1	0	0	0	0	0	pneumonia and acute decompensated heart failure	0	2	5	1	S	1	1	0	0	0	2	0	1	0	999	999	999	999	0	0	0	0	1	1	0	0	11.67	13.68	294.7	42.8	1.82
112	53	M	1	1	1	0	1	1	S	1	0	respiratory failure type 2	0	7	16	1	S	1	1	0	0	0	7	0	1	0	999	999	999	999	1	0	0	0	1	0	1	TIGECYCLINE ,TENOFOVIR	5.02	7.54	12.8	125	1.42
113	76	M	1	1	1	0	0	0	0	0	0	respiratory distress	0	20	31	0	0	0	0	0	0	0	20	0	0	0	999	999	999	999	1	0	0	0	0	0	1	0	1.82	8.14	8.1	258.8	1.36
114	22	F	0	0	0	0	0	0	0	0	0	septic shock	0	5	12	1	S	0	0	1	1	1	8	0	0	999	999	999	999	999	1	0	0	0	1	1	0	0	8.8	7.5	45	275	0.6
115	72	F	1	1	0	0	1	1	S	0	0	septic shock	0	7	20	1	S	0	0	1	0	1	7	0	1	999	999	999	999	999	0	0	0	0	1	1	1	0	25	9.9	414	209	0.7
116	56	M	1	1	0	0	1	0	0	0	1	respiratory failure	1	15	15	1	S	1	1	1	1	0	15	1	0	0	0	0	candida albicans	0	0	0	0	0	1	1	0	0	13	14	84	339	1.87
117	64	M	0	0	0	0	0	1	S	1	0	Septic shock And respiratory distress	0	12	12	1	S	1	1	0	0	0	12	0	1	999	999	999	999	999	0	0	0	0	1	1	0	Tenofovir	15.8	10.6	84	67.5	1.78
118	42	M	0	0	0	0	0	0	0	0	1	Respiratory distress	0	5	30	1	S	1	1	1	1	1	5	0	1	999	999	999	999	999	0	0	0	0	1	0	1	colistin,tigecycline	0.08	5.3	4	310	1
119	37	M	0	0	0	0	1	1	S	0	0	Septic shock	0	31	31	1	S	0	1	1	1	1	31	0	1	999	999	999	999	999	0	0	0	0	1	0	1	0	10.6	8.5	149	8	2.1
120	43	M	0	1	1	0	0	0	0	0	0	Active Bleeding Peptic Ulcer Disease	0	3	6	0	0	0	0	0	0	0	3	0	0	999	999	999	999	999	0	0	1	0	0	0	0	Metronidazole	8.8	8.8	123	2	0.7
121	29	F	0	0	0	0	0	0	0	0	0	Post cardiac arrest	0	28	28	1	S	1	1	0	0	1	28	1	0	0	0	0	candida albicans	0	0	0	1	0	0	0	0	0	26.6	10.23	358.6	42	1.34
122	70	F	1	1	1	0	0	0	0	0	0	Bradycardia	0	4	14	0	0	0	0	0	0	0	4	0	0	999	999	999	999	999	0	0	0	1	0	0	0	0	7.4	5.77	204	24.9	0.93
123	80	M	1	1	1	0	0	0	0	0	0	Septic Shock	0	3	3	1	S	0	0	1	1	0	3	0	1	999	999	999	999	999	0	0	0	0	1	0	0	0	50	6.8	158	107	1.57
124	81	F	1	1	1	1	0	0	0	0	0	Respiratory failure	0	43	50	0	0	1	1	0	0	0	21	0	0	999	999	999	999	999	0	1	1	0	0	0	0	0	33.9	10.6	434	1.3	1.5
125	23	M	0	0	0	0	0	1	H	0	0	Type I Respiratory Failure	0	18	21	1	S	1	1	1	1	0	18	0	1	999	999	999	999	999	0	1	0	1	1	1	0	Clindamycin	12	7.8	5	41.6	1.09
126	45	F	0	0	0	0	0	1	S	0	0	Septic Shock	0	5	24	1	S	1	0	1	1	0	5	0	1	999	999	999	999	999	0	1	0	0	0	0	0	colistin,tigecycline	19	9.8	42	193	0.8
127	60	F	0	1	1	1	0	0	0	0	0	Respiratory failure and septic shock	0	11	16	1	S	1	0	1	0	0	9	0	0	999	999	999	999	999	0	0	0	0	1	1	0	0	20.3	11.4	238	231	4.1
128	44	M	0	0	0	0	0	1	S	1	0	septic shock	0	8	27	1	S	1	0	1	1	1	8	0	1	999	999	999	999	999	0	0	0	0	1	1	0	0	10	7.1	72	428	1.8
129	68	F	1	1	1	1	0	0	0	0	0	Respiratory distress	0	11	18	0	0	1	0	0	0	0	11	0	0	999	999	999	999	999	0	0	0	0	1	1	0	0	12.2	7.2	121	128	4.5
130	56	F	0	1	0	0	0	1	S	0	0	Septic shock	0	21	34	1	S	1	1	1	1	1	21	1	1	0	1	1	candida. Krusi	0	0	0	0	0	1	0	0	colistin,tigecycline	20.6	8.7	256	210	0.6
131	56	M	0	0	0	0	0	1	H	0	0	Respiratory failure	0	5	5	1	s	1	1	1	1	0	5	0	1	999	999	999	999	999	0	0	0	0	1	1	0	0	53	10	38.5	200	7
132	62	M	0	0	0	0	0	0	0	0	0	Sudden Cardiac arrest	0	3	11	1	S	0	1	1	0	0	3	0	1	999	999	999	999	999	0	0	0	0	1	1	0	0	4	6.64	37	14.3	4.4
133	41	F	0	0	0	0	0	1	S	0	0	Respiratory Failure Type II and septic shock	0	61	61	1	S	1	1	1	0	0	45	1	1	0	0	0	candida parapsilosis	0	0	0	0	0	1	1	1	0	1.84	7.78	69	37	0.08
134	58	M	1	1	0	0	0	0	0	0	0	Ventricular tachycardia	0	15	26	0	0	0	1	0	0	1	14	0	0	999	999	999	999	999	0	0	0	0	1	1	0	Clindamycin	8.6	8.7	393	105	0.9
135	65	M	0	0	0	0	0	0	0	0	0	Acute Pancreatitis and Type I respiratory failure	0	4	9	0	0	1	0	0	0	0	4	0	0	999	999	999	999	999	0	0	0	1	0	0	0	0	40	19.7	163	306	0.98
136	70	M	1	0	0	1	0	0	0	0	0	Cardiogenic Shock	0	1	1	1	C	0	1	0	0	0	1	0	1	999	999	999	999	999	0	0	0	1	0	0	0	0	17.06	11.03	141.1	999	2.99
137	46	F	0	0	0	0	0	0	0	1	0	Respiratory Failure	0	14	21	1	S	1	0	0	0	0	14	0	0	999	999	999	999	999	0	0	0	0	0	0	0	0	35	16.1	560	15	1.7
138	65	M	0	0	1	0	0	0	0	0	1	ARDS, infected bed sore	0	52	102	0	0	1	1	1	0	0	34	0	0	999	999	999	999	999	0	0	0	0	1	0	0	Metronidazole, Teicoplanin	7.5	9.52	208	11	1
139	58	M	1	1	0	0	0	0	0	0	1	Subarachnoid hemorrhage	0	5	5	0	0	1	1	0	0	0	5	0	1	999	999	999	999	999	0	0	0	0	1	1	0	Clindamycin	23	15	248	1	0.7
140	72	F	1	1	1	0	0	0	0	0	0	upper GI bleeding	0	4	4	0	0	0	0	0	0	0	4	0	0	999	999	999	999	999	0	0	0	0	0	0	0	0	15.2	7.1	227	15	0.6
141	64	M	0	1	1	0	1	1	S	0	1	Respiratory failure	0	11	11	1	S,C	1	1	1	1	1	1	0	1	0	999	999	999	999	0	0	0	0	1	0	0	0	3.78	9	120	332	1.45
142	66	F	0	0	0	0	0	1	S	0	0	septic shock	0	1	6	1	S	1	0	1	0	1	1	0	1	999	999	999	999	999	0	0	0	1	0	1	0	0	7.9	10.6	418	49	0.37
143	42	M	0	0	0	0	0	0	0	0	1	AKI	0	19	30	0	0	0	1	1	1	0	3	0	0	999	999	999	999	999	0	0	0	0	1	1	0	0	6.07	4.83	144	104	5.24
144	27	F	0	0	0	0	0	1	H	0	0	respiratory failure	0	35	35	1	S	1	1	1	1	1	35	0	0	999	999	999	999	999	1	0	0	0	1	0	0	Colistin, Tigecycline	19.2	6.7	21	18	0.5
145	29	M	0	0	0	0	0	1	H	0	0	Intracerebral Hemorrhage	0	6	7	0	0	1	1	1	1	0	6	0	1	999	999	999	999	999	0	1	0	1	0	1	0	0	0.3	5.6	16	251	0.6
146	58	M	0	0	0	0	0	0	0	1	0	Upper GI bleeding	0	1	1	1	O	0	1	0	0	0	1	0	1	999	999	999	999	999	0	0	0	0	1	1	0	0	4.7	10.4	115	8	0.7
147	63	F	0	0	1	0	0	1	S	0	0	respiratory failure	0	6	6	0	0	1	0	0	1	0	6	0	0	999	999	999	999	999	0	0	0	0	1	1	0	0	1.36	8.3	170	118	0.79
148	69	M	0	0	1	0	1	0	0	0	1	COPD exacerbation	0	23	23	0	0	1	1	1	0	0	23	1	0	0	0	0	ESBL E.Coli	0	1	0	0	1	0	1	0	0	5.9	8.9	140	9	0.87
149	57	F	1	0	0	0	0	1	S	0	0	septic shock	0	9	13	1	S	0	0	0	1	1	4	0	0	999	999	999	999	999	0	1	0	1	0	1	0	0	3.39	13.91	278	378	0.67
150	83	M	0	1	0	1	0	0	0	0	1	respiratory failure	0	67	80	1	S	1	0	1	0	1	67	0	0	999	999	999	999	999	0	0	0	0	1	1	0	0	19.2	8.5	280	124	1.19
151	73	M	0	1	1	0	0	0	0	0	0	Lower GI bleeding	0	2	28	1	S	1	1	1	0	0	2	0	1	999	999	999	999	999	0	0	0	0	1	0	0	0	5.14	10.6	153	101	0.7
152	73	M	0	1	0	0	1	0	0	0	1	COPD exacerbation	0	10	10	0	0	1	0	1	0	0	10	0	0	999	999	999	999	999	0	0	0	0	0	0	0	0	13.5	15.7	184	17	0.8
153	54	F	0	0	0	0	0	0	0	0	0	Respiratory distress	0	8	8	0	0	0	0	1	0	0	8	0	0	999	999	999	999	999	0	0	0	0	1	1	0	0	15	6.94	445	250	0.4
154	65	F	1	1	0	0	0	0	0	0	0	pancreatitis	0	3	10	0	0	0	0	1	0	0	3	0	0	999	999	999	999	999	0	0	0	0	0	0	0	0	6.1	9.5	215	392	1.35
155	40	F	0	0	0	0	0	0	0	0	0	fever of unknown origin	0	3	5	0	0	0	0	1	1	0	2	0	0	999	999	999	999	999	0	0	0	0	0	0	0	0	6.5	9.8	177	211	0.7
156	75	M	1	1	1	1	0	0	0	0	1	Respiratory failure	0	38	68	1	S	1	1	1	1	1	33	1	0	1	0	0	proteus mirabilis	1	0	0	0	0	0	0	1	Tigecycline , Colistin	11.2	8.8	199	167	2.22
157	34	M	0	0	0	0	0	0	0	0	1	respiratory failure	0	10	10	1	S	1	1	1	1	1	10	0	1	999	999	999	999	999	1	0	0	0	1	1	1	0	0.76	10.4	71	126	6.49
158	65	M	0	0	0	0	0	0	0	0	0	septic shock	0	8	12	1	S	0	1	1	0	0	4	0	0	999	999	999	999	999	0	0	0	1	0	1	0	0	7.9	12.9	305	120	0.9
159	83	F	1	1	1	0	0	0	0	0	1	Respiratory failure	0	2	2	0	0	1	1	1	0	0	2	0	0	999	999	999	999	999	0	0	0	0	0	0	0	0	13	10.8	212	0.4	1.3
160	59	M	1	1	0	0	0	1	S	0	0	post ventriculoperitoneal shunt palcement observation	0	7	9	0	0	0	0	0	0	0	2	0	0	999	999	999	999	999	0	0	0	0	0	0	0	0	6.37	13.57	161	13.83	0.68
161	64	M	0	1	0	0	0	1	H	1	0	type 1 respiraory failure	0	6	9	1	S	1	1	0	0	0	6	0	1	999	999	999	999	999	0	0	0	0	1	1	1	0	1.33	6.5	32.3	77.5	5.43
162	74	M	0	1	1	0	1	0	0	0	1	respiratory failure	0	10	10	0	0	1	1	1	0	0	3	0	0	999	999	999	999	999	0	0	0	0	1	1	0	0	4.2	11.5	94	85	2
163	65	M	1	0	1	0	0	1	S	0	1	respiratory failure	0	2	9	1	S	1	1	1	1	0	2	0	1	999	999	999	999	999	0	1	0	1	0	1	0	0	1.75	8.7	16	192	1.3
164	69	M	0	1	1	0	0	1	S	0	1	Septic shock	0	3	7	1	S	0	0	0	0	1	3	3	0	999	999	999	999	999	0	1	0	1	0	1	0	0	27	12.7	145	119	1.66
165	49	F	1	0	0	0	0	1	H	0	0	Septic shock	0	20	20	1	S	1	1	1	1	1	20	0	1	999	999	999	999	999	0	0	0	0	1	1	1	Metronidazole	35.6	9.63	392	364	0.19
166	59	M	1	1	0	0	0	1	H	0	0	septic shock.	0	6	16	1	S	0	0	1	1	0	6	0	0	999	999	999	999	999	0	0	0	0	1	1	0	0	0.02	7.6	19	137	3.97
167	77	F	1	0	1	0	0	0	0	1	0	hemorrhagic shock	0	2	3	1	O	0	1	0	0	0	2	0	0	999	999	999	999	999	0	0	0	1	0	0	0	0	9.06	10.21	128.1	2	0.57
168	58	M	0	0	0	0	0	1	H	0	0	Septic shock	0	22	36	1	s	1	1	1	1	1	23	0	1	999	999	999	999	999	1	0	0	0	1	0	1	Tigecycline, colistin	17.5	10.1	352	99	0.8
169	57	F	1	1	1	0	0	0	0	0	0	Respiratory Failure	0	43	87	1	S	1	1	1	1	1	29	1	0	0	0	0	E. Coli, ESPL , pseudomonas. aeruginosa	0	0	0	0	1	0	0	0	Tigecycline	106	9	8.6	50.5	0.58
170	27	M	0	0	0	0	0	0	0	0	0	status epilepticus	0	3	7	0	0	1	1	0	0	1	3	0	1	999	999	999	999	999	0	0	0	0	0	0	0	0	12.5	14.65	179	5.8	0.9
171	64	F	1	0	0	0	0	0	0	0	0	respiratory failure and sepsis	0	16	32	0	0	1	1	0	0	0	10	0	0	0	999	999	999	999	0	0	0	0	1	0	1	0	21.97	8.15	479	254.27	1.28
172	19	M	0	0	0	0	0	1	S	0	0	respiratory failure and septic shock	0	3	23	1	S	1	1	0	0	1	3	0	1	999	999	999	999	999	1	1	0	0	1	1	1	0	3.4	8.87	8.8	335	1.2
173	59	M	0	1	1	0	0	0	0	0	0	septic shock	0	6	19	1	S	1	1	1	1	1	6	0	1	999	999	999	999	999	0	0	0	0	0	0	0	0	11.6	10.4	195	105	1.7
174	36	F	0	0	0	0	0	1	S	0	0	sepsis	0	2	7	0	0	0	0	0	0	0	2	0	1	999	999	999	999	999	0	0	0	0	1	1	0	colistin	2.22	11.99	66.5	373.73	0.24
175	88	M	0	0	0	0	0	1	S	0	1	respiratory failure	0	9	9	0	0	1	1	1	1	0	6	0	0	999	999	999	999	999	0	0	0	0	0	0	0	0	14.4	12.89	413	999	1
176	49	F	0	0	1	0	0	0	0	0	0	severe aortic and mitral regurge	0	16	66	1	S	1	1	0	0	0	14	0	0	999	999	999	999	999	0	0	0	0	0	0	0	0	12.94	8.86	254.8	99.3	5.7
177	86	F	1	1	0	0	0	0	0	0	0	septic shock with end organ failure	0	3	9	1	S	0	0	0	0	0	3	0	0	999	999	999	999	999	0	0	0	0	1	1	0	0	21.26	8.56	629.4	139.9	0.49
178	53	M	0	0	0	0	0	1	S	0	0	Respiratory failure	0	8	16	1	S	1	1	1	1	0	8	0	1	999	999	999	999	999	0	0	0	1	0	1	0	0	24.22	8.75	160	185	0.67
179	28	F	0	0	0	0	0	0	0	0	0	nephrotic syndrome complicated with massive PE	0	8	16	0	0	0	1	1	0	0	12	0	0	999	999	999	999	999	0	0	1	0	0	0	0	0	14.12	12.63	323.8	3	0.5
180	21	F	0	0	0	0	0	1	H	0	0	Septic shock	0	4	9	1	S	0	0	1	1	0	3	0	0	999	999	999	999	999	1	0	0	0	0	0	1	Colistin, tigecyclin	6.3	7.9	474	40	0.17
181	48	M	1	1	1	1	0	0	0	0	1	sepsis with severe hemopericardium	0	6	6	0	0	0	0	0	0	0	7	0	0	999	999	999	999	999	0	0	0	0	1	1	0	colistin, tigecycline	18.5	8.4	512	340	6.28
182	24	F	0	1	0	1	0	0	999	0	0	Neutropenic fever with Sepsis , Pneumonia and severe hypoxic respiratory failure	0	32	34	0	0	1	1	1	1	1	11	1	0	1	0	0	candida glabrata	0	1	0	0	0	1	0	1	tigecyclin, colistin	13.47	9.53	524.9	15.1	3.5
183	72	F	1	1	1	1	1	0	0	0	0	type 1 respiratory failure	0	11	11	0	0	1	1	0	0	0	5	0	0	999	999	999	999	999	0	0	1	0	0	0	0	0	13.3	11.85	383.8	38.8	1.18
184	54	F	0	1	0	1	0	1	H	0	0	Septic Shock	0	17	41	1	S	0	0	1	0	0	4	0	0	999	999	999	999	999	0	0	0	0	0	0	1	Co;istin, tigecycline,metronidazole	4.4	10.98	13.9	124	2.29
185	72	M	0	0	0	0	0	0	0	0	1	Respiratory failure	0	3	3	1	S	1	1	0	0	0	3	0	1	999	999	999	999	999	0	0	0	0	1	0	1	0	18	9.5	262	105	5.58
186	25	F	0	0	0	0	0	0	0	0	0	Subarachnoid hemorrhage	0	7	11	0	0	1	0	1	1	0	7	0	0	999	999	999	999	999	0	0	0	1	0	0	1	0	10.9	9.6	19	1	0.9
187	60	F	0	0	0	0	0	1	S	0	0	Septic Shock	0	13	13	1	S	1	1	1	1	1	13	0	1	999	999	999	999	999	0	0	0	0	1	1	1	0	0.6	9.2	19	92.4	0.89
188	54	F	1	1	1	1	0	0	0	0	0	Respiratory Failure	0	4	6	0	0	1	1	1	0	0	3	0	0	999	999	999	999	999	0	0	0	0	0	0	0	0	15	8.8	232	33	2.4
189	30	F	0	0	0	0	0	0	0	0	0	Hypovolemic Shock	0	5	7	1	O	0	0	0	0	0	5	0	0	999	999	999	999	999	0	0	0	0	1	0	0	0	6.6	17	343	164	1.8
190	59	M	1	0	0	0	0	0	0	0	0	Subarachnoid hemorrhage for Coiling	0	5	5	0	0	0	0	0	0	0	2	0	0	999	999	999	999	999	0	0	0	0	0	1	1	0	6.9	14	213	59	0.8
191	77	M	1	1	0	1	0	1	H	0	0	Sepsis	0	7	7	1	S	0	0	1	1	0	7	0	0	999	999	999	999	999	0	0	0	1	0	1	1	0	18	7.9	220	9	2.5
192	39	F	0	0	0	0	0	0	0	0	0	septic shock	0	10	10	1	S,C	1	0	1	1	0	2	0	1	999	999	999	999	999	0	0	0	1	0	0	0	0	138	8	50	142	0.6
193	68	M	0	1	0	0	0	1	S	0	0	decrease level of consciousness	0	5	9	1	S	0	0	1	0	1	5	0	0	999	999	999	999	999	0	0	1	0	0	0	0	0	13.3	11.6	234	130	1.1
194	69	F	1	0	1	0	0	0	0	0	0	Hemorrhagic shock	0	2	2	1	O	0	1	0	0	0	2	0	1	999	999	999	999	999	0	0	0	0	0	0	0	0	9.9	5.5	124	8.9	2.4
195	44	M	1	0	0	0	0	0	0	0	1	Respiratory failure	0	14	24	0	0	1	1	1	1	1	14	0	0	999	999	999	999	999	0	0	0	0	1	0	0	0	6.8	11.5	11	35	0.78
196	53	M	0	1	1	1	0	0	0	0	0	Type I respiratory failure	0	7	25	1	C	1	0	1	0	0	7	0	0	999	999	999	999	999	0	0	0	0	1	1	0	0	8.8	8.7	59	16	1.7
197	50	M	1	1	0	0	0	0	0	0	0	Type II respiratory failure	0	11	11	0	0	1	1	1	0	1	7	0	0	999	999	999	999	999	0	0	0	0	0	0	0	0	9.7	11.9	200	16	0.3
198	20	M	0	1	0	1	0	0	0	0	0	Alveolar Hemorrhage	0	24	30	0	0	1	1	1	1	0	2	0	0	999	999	999	999	999	1	0	0	0	0	0	0	0	5.79	6.2	21	115	3.97
199	57	F	1	1	0	0	0	0	0	0	0	hypovolemic shock	0	6	6	1	O	0	0	0	0	0	6	0	0	999	999	999	999	999	0	0	0	0	0	0	0	0	18.7	9.6	266	30.9	1.33
200	20	F	0	1	1	0	0	0	0	0	0	alveolar hemorrhage	0	2	2	1	O	1	0	1	1	0	2	0	1	999	999	999	999	999	0	0	1	0	0	0	0	0	9.9	7	197	55	10
201	47	M	0	0	0	0	0	0	0	0	1	Cardiogenic Shock with mutiorgan Failure	0	15	19	1	C, S	1	1	1	0	0	15	0	0	999	999	999	999	999	0	0	0	0	1	1	0	0	14.56	9	213	72	18.5
202	59	F	1	0	0	0	1	1	S	0	1	Septic shock	0	2	2	1	S	0	0	1	1	0	2	0	1	999	999	999	999	999	0	0	0	0	1	1	0	0	10	9.9	223	54	2.67
203	30	F	0	0	0	0	0	0	0	0	1	TTP	0	4	20	0	0	0	0	1	1	0	4	0	0	999	999	999	999	999	0	0	0	0	0	0	0	0	28	7.6	176	36	0.9
204	53	M	0	1	1	0	0	0	0	0	1	respiratory failure	0	14	19	0	0	1	1	1	1	0	4	0	0	999	999	999	999	999	0	0	1	0	0	0	0	0	32.3	15.5	503	13.1	1.1
205	22	F	0	0	0	0	0	0	0	0	0	chest infection	0	4	4	0	0	0	0	0	0	0	0	0	0	999	999	999	999	999	1	0	1	0	1	1	1	0	14.86	10.4	864.4	10.3	1
206	41	M	0	0	0	0	0	0	0	0	1	respiratory failure	0	7	21	1	S	1	1	0	1	1	7	0	0	999	999	999	999	999	0	1	0	1	0	1	0	0	0	5.2	5	269	1.15
207	19	M	0	0	0	0	0	0	0	0	0	Respiratory failure type II	0	12	15	0	0	1	0	1	1	0	12	0	0	999	999	999	999	999	1	0	0	0	1	1	0	0	21	12.6	311	6.5	5.2
208	63	M	1	0	0	0	0	1	S	0	0	septic shock	0	4	10	1	S	0	0	1	1	1	4	0	0	999	999	999	999	999	0	0	0	0	1	1	0	0	0.8	11	295	47	0.9
209	57	M	1	1	1	0	0	1	S	0	1	hyponatremia	0	4	7	0	0	0	0	1	1	0	4	0	0	999	999	999	999	999	0	0	0	0	0	0	0	0	12	10.5	534	99.96	0.91
210	35	F	0	0	0	0	0	0	0	0	0	Respiratory failure	0	16	20	1	S,H	1	1	1	1	1	3	0	1	0	999	999	999	999	0	1	0	0	1	1	0	Acyclovir	47	7.2	13.5	140	0.5
211	53	F	1	1	0	1	0	1	H	0	0	AKI	0	40	40	0	0	0	0	1	1	0	2	0	0	999	999	999	999	999	0	0	0	0	1	0	0	Tamiflu	5.7	9	122	165	4.18
212	44	M	0	1	0	0	0	1	S	0	1	Respiratory failure	0	2	2	1	S	1	1	1	1	0	2	0	1	999	999	999	999	999	0	0	1	0	0	0	0	0	13.6	10	337	179.6	1.15
213	81	M	0	0	0	0	0	0	0	0	1	UGI bleeding	0	3	3	0	0	1	1	0	0	0	3	0	0	999	999	999	999	999	0	0	0	0	0	0	0	0	3.82	2.29	127	2.98	0.04
214	32	M	1	1	0	0	0	0	0	0	0	DKA	0	4	7	0	0	0	0	0	0	0	3	0	0	0	999	999	999	999	0	1	0	1	0	0	0	0	14.3	17	335	9.8	0.9
215	25	M	1	0	0	0	0	0	0	0	0	Diabetic Ketoacidosis	0	3	3	0	0	0	0	0	0	0	3	0	0	999	999	999	999	999	0	0	0	0	0	0	0	0	16.3	16.5	258	13	0.76
216	77	F	1	1	1	0	0	0	0	0	0	respiratory failure	0	29	36	1	S	1	1	1	1	0	17	1	1	1	0	1	candida galbrata	0	0	0	0	0	1	1	0	0	6.99	8.59	54	97	1
217	57	M	1	1	0	0	1	0	0	0	1	respiratory failure	0	11	11	0	0	1	1	1	0	0	11	0	0	999	999	999	999	999	0	0	0	0	0	0	0	0	19	13.9	223	6.5	1.39
218	22	M	0	0	0	0	0	0	0	0	0	respiratory failure	0	3	16	0	0	1	0	1	1	0	3	0	0	999	999	999	999	999	1	0	0	1	0	0	0	0	19	9.1	488	27.11	6.5
219	73	M	0	0	0	0	0	0	0	0	0	septic shock	0	5	5	1	S	0	0	1	1	1	5	0	1	999	999	999	999	999	0	0	0	1	0	0	0	0	3.5	7.4	25.9	41	0.95
220	44	M	0	0	0	0	1	0	0	0	1	respiratory failure	0	4	4	0	0	1	1	1	1	0	4	0	1	999	999	999	999	999	0	0	0	0	1	1	0	0	13.1	12.9	76	42	8.5
221	50	M	1	1	0	1	1	0	0	0	1	COPD exacerbation	0	2	2	1	S	1	1	1	0	0	2	0	1	999	999	999	999	999	0	0	0	0	1	1	0	0	13	13.2	179	0.7	4.5
222	46	M	0	0	0	0	0	1	S	0	1	Deteriorating in the level of consciousness	0	10	17	1	S	1	1	1	1	1	10	0	1	999	999	999	999	999	0	0	0	0	1	1	0	0	14.2	9.2	47	139	0.57
223	55	F	0	0	1	0	0	0	0	0	0	Refractory Septic Shock	0	9	9	1	S,H	0	0	0	0	0	9	0	1	999	999	999	999	999	0	0	0	0	0	0	0	0	17	7.14	177.6	81.3	1.41
224	65	F	0	1	0	0	0	1	S	0	0	Right lung pneumonia	0	7	12	1	S	0	0	1	1	0	7	0	0	999	999	999	999	999	0	0	0	1	0	1	1	Tigecycline	30.4	10.6	716	42	0.98
225	58	M	0	1	0	0	0	0	0	0	0	Type I respiratory failure	0	16	89	1	S	1	1	1	1	1	16	0	1	999	999	999	999	999	0	0	0	1	0	0	0	0	12.1	11.8	273	179	0.7
226	53	F	1	1	0	0	0	1	S	0	0	Septic Shock	0	2	3	1	S	1	1	1	1	0	2	0	1	999	999	999	999	999	0	0	0	1	0	0	0	0	2.6	14	242	437	2.2
227	27	F	0	0	0	0	0	0	0	0	0	Acute Encephalopathy	0	35	50	1	S	1	1	1	1	0	23	0	0	999	999	999	999	999	0	0	1	0	0	1	0	Acyclovie	12.6	10.22	368	10	0.7
228	71	M	1	1	1	1	0	0	0	0	0	Type I respiratory Failure, AKI	0	10	20	0	0	1	1	1	0	0	3	0	0	999	999	999	999	999	0	0	0	1	0	1	0	0	14.8	7.9	212	115	4.9
229	78	M	1	1	0	1	0	0	0	0	0	NSTEMI, AKI and perforated urinary bladder for evaluation	0	3	25	1	C	1	1	0	0	1	3	0	0	999	999	999	999	999	0	0	0	1	0	1	0	0	12.59	10.55	355	147	2.45
230	40	F	0	0	0	0	0	0	0	1	1	UGIB	0	3	12	0	0	1	1	0	0	0	2	0	0	999	999	999	999	999	0	0	0	0	1	0	0	Tigecycline	12	6.6	57	19	1.2
231	67	F	0	1	0	0	0	1	S	0	0	hemodynamically unstable, RESPIRATORY DISTRESS	0	4	33	0	0	0	1	0	0	1	4	0	0	999	999	999	999	999	0	0	0	1	0	0	1	0	29	9.4	1104	30.3	0.99
232	47	F	0	0	0	0	0	0	0	0	0	submassive PE for evaluation and management	0	3	5	0	0	0	0	0	0	0	3	0	0	999	999	999	999	999	0	0	1	0	0	0	0	0	9	12.2	180	20	0.9
233	57	M	0	0	1	0	0	0	0	0	0	Acute biliary pancreatitis	0	6	8	0	0	0	1	1	1	0	1	0	0	999	999	999	999	999	0	0	0	0	0	0	1	0	29	8	288	256	0.6
234	65	M	0	0	0	0	0	1	S	0	1	Septic shock	0	35	51	1	S	1	1	1	1	0	35	0	0	999	999	999	999	999	0	0	1	0	0	1	0	0	17.3	10.8	426	47	0.38
235	60	M	0	0	0	0	1	1	S	0	0	Type II respiratory Failure	0	60	60	0	0	1	1	1	1	0	15	0	0	999	999	999	999	999	0	0	1	0	0	0	0	Tigecycline	16.9	12.6	330	135	0.65
236	56	F	0	0	0	0	1	1	H	0	0	septic shock	1	3	26	1	S	1	1	1	0	0	3	0	0	999	999	999	999	999	0	1	0	0	1	1	0	fucidin	94.88	7.14	127.2	123.2	2.74
237	74	M	1	1	0	0	0	1	S	0	1	AKI and sepsis	0	4	10	0	0	0	0	0	0	0	3	0	0	999	999	999	999	999	0	0	0	0	0	1	0	0	13	11	420	1.2	1.2
238	81	F	1	1	0	0	0	0	0	0	0	cardiogenic shock due to MI	0	3	4	1	C	0	0	0	0	0	3	0	0	999	999	999	999	999	0	0	1	0	0	0	0	0	31	12.6	200	84.03	1.55
239	55	M	1	1	1	0	0	0	0	0	0	septic shock	0	7	8	1	S	0	1	0	0	0	7	0	0	999	999	999	999	999	0	0	0	0	1	1	0	0	13.42	8.2	343	235	1.44
240	62	M	0	0	0	0	0	0	0	0	1	mallory wiss	0	2	4	0	0	0	0	0	0	0	2	0	0	999	999	999	999	999	0	0	0	0	0	0	0	0	9.2	8.8	164	6.1	0.7
241	71	M	1	1	1	1	1	0	0	0	0	Sternal wound dehiscnece	0	2	5	0	0	0	0	0	0	0	2	0	0	999	999	999	999	999	0	1	0	0	0	1	0	0	14.3	9.2	532	114.7	4.8
242	34	F	0	0	0	0	0	0	0	0	0	Embolization and occlusion of the fistula Dural AFV-MMA	0	2	4	0	0	0	0	1	0	0	2	0	0	999	999	999	999	999	0	0	0	0	0	0	0	0	6.9	8.9	228	999	0.4
243	75	F	1	1	0	0	0	0	0	0	0	caroticocavernous fistula	0	2	2	0	0	0	0	1	0	0	2	0	0	999	999	999	999	999	0	0	0	0	0	0	0	0	10.7	11.23	340	999	1.1
244	66	M	1	1	1	0	0	0	0	0	0	laryngeal spasm and upper GI bleeding	0	3	4	0	0	0	1	0	0	0	2	0	0	999	999	999	999	999	0	0	0	0	0	0	0	0	10.6	9.4	208	22.3	0.89
245	28	F	0	0	0	0	0	1	H	0	0	Type one respiratory failure	0	5	33	1	S	1	1	1	1	0	5	0	1	999	999	999	999	999	0	0	0	0	0	1	0	Colistin	5.8	9.64	352	320	0.6
246	25	M	1	0	0	0	0	0	0	0	0	Diabetic ketoacidosis	0	4	8	0	0	0	0	0	0	0	4	0	0	999	999	999	999	999	0	0	1	0	0	0	0	0	13.4	9.18	234	2.75	2
247	45	M	0	0	1	0	0	0	0	0	0	aspiration pneumonia and respiratory failure 1	0	44	44	1	S	1	1	1	1	1	44	0	0	999	999	999	999	999	0	0	0	0	1	1	0	0	25	9.9	380	447	1.49
248	58	F	1	1	0	0	0	0	0	0	0	flaccid quadriplegia	0	14	14	0	0	0	0	1	1	0	14	0	0	999	999	999	999	999	0	0	0	0	0	0	0	0	12.2	16.7	383	19.05	0.5
249	41	M	0	0	0	0	0	0	0	0	1	respiratory failure	0	13	53	1	S	1	1	1	1	1	13	0	0	999	999	999	999	999	0	0	1	0	0	0	0	0	14.4	12.5	269	82	0.77
250	66	M	1	1	1	0	0	1	S	0	1	Septic shock	0	12	17	1	S	1	1	1	1	1	12	0	1	999	999	999	999	999	0	0	0	0	1	1	0	0	0.56	8.4	299	136	0.7
251	55	M	0	0	0	0	0	0	0	0	1	Septic shock	0	3	10	1	S	0	0	1	1	0	3	0	0	999	999	999	999	999	0	0	0	1	0	1	0	0	5.1	8	69	88	2.3
252	21	F	0	0	0	0	0	0	0	0	0	transverse Myelitis	0	17	24	0	0	0	0	1	1	1	17	0	0	999	999	999	999	999	0	0	0	0	0	0	0	0	4.55	11.5	187	0.5	0.5
253	68	F	1	0	0	0	0	1	H	0	0	Septic shock	0	1	1	1	S	0	0	1	1	1	1	0	1	999	999	999	999	999	0	0	0	0	1	1	0	Colistin	33.6	12	376	42	1.05
254	43	F	0	0	0	0	0	1	H	0	0	Neutropenic Fever (Post-chemotherapy) With Septic Shock	0	21	21	1	S	1	1	1	1	1	21	0	1	999	999	999	999	999	0	1	0	0	0	1	0	0	0.08	7.06	33	999	1.07
255	67	F	0	1	1	0	0	1	S	0	0	Septic shock	0	20	20	1	S	1	1	1	1	1	20	1	1	999	0	0	VRE, Candida Albicans	1	0	0	0	0	0	1	0	0	22.2	9.76	94.4	87.2	0.9
256	40	F	0	0	0	0	0	1	H	0	0	septic shock	0	8	24	1	S	0	0	0	1	1	7	0	0	999	999	999	999	999	0	0	1	0	1	1	1	colistin, tigecyclin	0.21	7	2	260	0.5
257	39	F	0	1	1	0	0	0	0	0	0	Ruptured Lt MCA	0	3	3	0	0	0	1	0	0	0	3	0	0	999	999	999	999	999	0	0	0	0	0	0	0	0	8.32	13.04	301	999	0.61
258	61	M	0	0	0	0	0	1	H	0	0	Septic shock	0	2	9	1	S	1	0	0	0	0	2	0	1	999	999	999	999	999	0	0	1	0	1	0	1	Colistin, tigecycline	0	6.4	28	108	0.6
259	74	F	0	1	1	1	0	0	0	0	0	Ischemic Stroke	0	2	10	0	0	0	0	0	0	0	2	0	0	999	999	999	999	999	0	0	0	0	0	0	0	0	7.6	8.8	303	28	2.7
260	49	M	0	1	0	1	0	1	H	0	0	septic shock	0	2	10	1	s	0	0	0	0	0	2	0	0	999	999	999	999	999	0	0	1	0	0	0	0	0	4	9.2	14.5	999	2
261	60	M	0	1	1	0	0	0	0	0	1	Liver Cirrhosis	0	5	7	1	999	0	0	0	0	0	5	0	0	999	999	999	999	999	0	0	0	0	1	1	0	0	5.9	9	48	19.55	9.6
262	43	F	1	0	0	0	0	0	0	0	0	Severe Pancreatitis	0	11	13	0	0	1	0	0	0	0	11	0	0	999	999	999	999	999	0	0	0	0	1	0	0	0	7.8	10.3	208	27	0.36
263	64	F	0	1	0	0	0	1	S	0	0	Septic shock	0	10	24	1	S	1	1	1	1	0	10	0	1	999	999	999	999	999	0	0	0	1	0	1	0	0	4.7	10.2	299	124	0.6
264	31	F	0	0	0	0	0	0	0	0	0	Hemorrhagic shock	0	3	7	1	O	0	0	0	0	0	3	0	0	999	999	999	999	999	0	0	0	1	0	1	0	0	15	7.7	685	99.4	0.55
265	33	M	1	0	0	0	0	1	S	0	0	septic shock due to multilobar pneumonia	0	5	5	1	S	0	1	1	0	0	4	0	1	999	999	999	999	999	0	0	0	0	1	1	0	0	12.97	11.38	213	282	0.5
266	69	F	1	1	1	0	0	0	0	0	0	Post Cardiac Arrest	0	5	5	1	S,C	1	1	0	0	0	5	0	0	999	999	999	999	999	0	0	0	0	1	1	0	0	22	12.6	273	11	1.12
267	24	M	0	0	0	0	0	1	H	0	1	Anaphylactic shock	0	3	3	1	A	0	0	1	1	0	3	0	0	999	999	999	999	999	0	0	0	0	0	0	0	0	18	15.1	157	5	0.85
268	46	F	1	1	0	0	0	1	S	0	0	Post ROSC	0	1	1	1	S	1	1	1	1	0	1	0	1	999	999	999	999	999	0	0	0	0	0	0	0	0	24	9.79	388	230	1.36
269	50	M	0	0	0	0	0	1	S	0	0	upper GI bleeding	0	2	12	0	0	0	0	1	1	0	2	0	0	999	999	999	999	999	0	0	0	0	0	0	0	0	7	7.9	353	3.95	0.71
270	67	F	1	1	0	0	0	1	S	0	0	Shock	0	3	5	1	S	0	0	1	1	0	3	0	1	999	999	999	999	999	0	0	1	0	0	1	0	0	18	7.4	134	132	1.5
271	83	M	0	1	0	0	0	0	0	0	0	Septic Shock	0	23	23	1	S	1	1	1	0	0	23	0	1	999	999	999	999	999	0	0	0	0	0	0	0	0	6.89	9.5	139	91	1.9
272	55	F	1	1	0	0	0	0	0	1	0	shock	0	5	8	0	0	0	0	0	0	0	5	0	0	999	999	999	999	999	0	0	0	0	0	0	0	0	2.69	5.5	103	21	0.9
273	25	F	0	0	0	1	0	0	0	0	0	diffuse alveolar hemorrhage	0	10	12	0	0	0	0	0	1	0	3	0	0	999	999	999	999	999	0	0	0	0	1	1	0	0	5.8	10.5	310	7.8	0.9
274	32	M	0	0	0	0	0	1	H	0	0	Shock	0	2	13	1	S,A	1	0	1	1	0	2	0	1	999	999	999	999	999	0	0	0	0	0	1	0	Colistin ,Tigecycline	1.46	6.5	107	137.1	0.62
275	46	M	1	1	0	1	0	0	0	0	0	Septic shock	0	6	6	1	S	0	0	0	0	0	6	0	0	999	999	999	999	999	0	0	0	0	1	1	0	0	19.1	10.1	183	178.5	16
276	66	M	1	1	1	0	1	0	0	0	1	AV malformation	0	2	3	0	0	0	0	0	0	0	2	0	0	999	999	999	999	999	0	0	0	0	0	0	0	0	9.7	11.7	463	18	0.6
277	67	M	1	1	1	0	0	0	0	0	0	Covid 19 pneumonia, ARDS	0	24	53	1	s	1	1	1	1	0	24	1	0	0	0	1	Candida dubliensis	0	0	0	0	0	1	1	1	0	20.7	8.7	361	117	0.98
278	27	M	0	0	0	0	0	0	0	0	0	Respiratory failure type I	0	14	24	0	0	1	1	1	1	0	14	0	1	999	999	999	999	999	0	0	0	0	1	1	1	0	83	7.4	14	129	1.05
279	20	M	0	0	0	0	0	0	0	0	1	Acute impaired level of consciousness	0	4	4	0	0	1	1	0	0	0	4	0	0	999	999	999	999	999	0	0	0	0	0	0	0	0	13.4	13.6	311	3.3	0.88
280	21	F	0	0	0	0	0	1	h	0	0	Sepsis and acute respiratory failure	0	12	12	1	s	1	0	1	1	0	12	1	0	1	0	0	candida glabrata	0	0	1	0	1	0	1	1	acyclovir	9.6	10.3	34.6	41	0.85
281	31	M	0	0	1	0	0	1	S	0	0	Type 1 respiratory failure	0	2	26	1	S	1	1	1	1	0	2	0	1	999	999	999	999	999	0	0	0	1	0	1	0	0	6	8.7	12.2	230	0.3
282	71	M	0	0	0	0	0	1	H	0	0	Type I Respiratory	0	27	35	1	S	1	1	1	1	1	25	0	0	999	999	999	999	999	1	0	0	1	0	0	1	Tigecycline	45	9	251	167	0.6
283	58	F	0	1	0	0	0	1	H	0	0	type I respiratory failure	0	62	62	1	S	1	1	1	1	1	59	1	1	0	0	0	Candida Tropicalis, Candida parapsilosis	0	0	0	0	0	1	1	1	Colistin	1.2	6.8	3	319	1
284	68	F	0	0	0	0	0	0	0	0	0	SAH due to ruptured cerebral aneurysm	0	2	2	0	0	1	1	0	0	0	2	0	0	999	999	999	999	999	0	0	0	0	0	0	0	0	10.6	11.7	506	999	0.67
285	60	M	0	0	1	0	0	0	0	0	0	Septic shock	0	6	6	1	S	0	0	1	1	0	6	0	1	999	999	999	999	999	0	0	0	1	0	1	0	0	18.5	9.7	196	375	8.37
286	31	M	0	0	0	0	0	1	S	0	0	Type II respiratory Failure	0	10	18	1	S	1	1	1	1	1	12	1	0	0	1	0	Acinetobacter humanni	0	0	1	0	1	0	1	0	0	0.37	7.24	24	287	0.68
287	28	F	0	0	0	0	0	1	h	0	0	Neutropenic fever	0	83	116	0	0	1	1	1	1	1	60	1	0	0	1	0	Candida glabrata	0	0	0	0	0	0	0	1	Colistin	0.73	8.65	44.5	114.2	0.41
288	27	F	0	0	0	0	0	0	0	0	0	septic shock	0	1	1	1	S	1	1	1	0	0	1	0	1	999	999	999	999	999	0	0	0	0	0	0	0	0	15.7	7.8	45	129	1.67
289	48	F	0	1	0	0	0	0	0	0	0	Myasthenia gravis for plasmapheresis	0	4	13	0	0	1	1	0	0	1	4	0	0	999	999	999	999	999	0	0	1	0	0	0	0	0	6	13.1	254	0.6	0.58
290	58	M	0	0	0	0	1	0	0	0	1	subarrhachnoid hemorrhage	0	2	2	0	0	0	0	0	0	0	2	0	0	999	999	999	999	999	0	0	0	0	0	0	0	0	22.6	15.8	281	999	0.71
291	41	F	0	0	0	0	0	0	0	0	0	Type I respiratory failure	0	58	71	0	0	1	1	1	1	1	57	1	1	0	0	0	candida glabrata	0	0	0	1	0	0	0	1	0	0.26	5.68	21.4	135.6	1.37
292	57	F	0	1	0	0	0	0	0	0	0	Hemorrhagic shock	0	6	9	1	H	0	0	1	1	0	6	0	0	999	999	999	999	999	0	0	0	0	0	0	0	0	104	6.4	220	0	0.5
293	54	F	0	0	0	0	0	0	0	0	0	septic shock	0	26	26	1	S,H	1	0	0	1	0	26	0	1	999	999	999	999	999	0	1	0	1	0	1	1	0	104	4.9	2	407.6	0.7
294	74	M	0	0	0	0	0	1	S	0	1	Type 2 respiratory failure	0	8	54	1	S	1	1	1	1	0	6	0	0	999	999	999	999	999	0	0	0	0	1	1	1	0	15.3	11.7	260	384	0.4
295	60	M	0	1	0	0	0	1	H	0	0	Type 1 Respiratory failure	0	23	43	1	S	1	1	1	1	0	23	0	1	999	999	999	999	999	0	1	0	1	0	1	1	0	2.8	9.6	72	83	0.5
296	64	M	1	1	0	1	0	0	0	0	1	Post cardiac arrest	0	3	17	1	S	1	1	1	0	0	3	0	0	999	999	999	999	999	0	0	0	1	0	1	0	0	12.7	11.4	80	3	3
297	31	F	0	0	0	0	1	0	0	0	0	Type I respiratory failure	0	9	32	1	S,H	1	1	0	0	0	9	0	0	999	999	999	999	999	0	0	0	0	0	0	0	0	11.5	9.99	626	60	5.8
298	63	M	1	1	0	0	1	0	0	0	0	septic shock and respiratory failure	0	25	37	1	S	1	1	1	0	0	25	0	1	999	999	999	999	999	0	0	0	0	1	1	0	0	16.7	12.25	351	339	0.9
299	67	M	1	1	0	0	0	1	S	0	0	type 1 respiratory failure	0	15	20	0	0	1	1	1	1	0	15	0	0	999	999	999	999	999	0	0	0	1	0	1	0	0	2.2	7.3	23	80	0.5
300	49	M	0	0	0	0	0	1	H	0	0	Respiratory failure	0	1	19	1	S,H	1	1	1	1	0	1	0	1	999	999	999	999	999	0	0	0	1	0	0	1	Tigecycline	0.19	5	2.1	21	0.99
301	78	M	1	1	1	1	1	1	S	0	0	COPD Exacerbation/Type I & II Respiratory Failures.	0	15	20	1	S	1	0	1	1	0	15	0	0	999	999	999	999	999	0	0	0	0	0	0	0	Tigecycline	10.5	12.6	316	91	3.1
302	27	F	0	0	0	0	0	0	0	1	0	Acute liver failure	0	3	3	1	S	0	1	0	0	0	3	0	0	999	999	999	999	999	0	0	0	0	1	1	0	0	12	11.5	264	23	0.9
303	60	M	1	1	0	0	0	1	H	0	0	Type I respiratory failure	0	7	23	1	S	1	1	1	1	0	7	0	1	999	999	999	999	999	0	0	0	0	0	0	0	0	4.6	6.5	14	308	1.7
304	65	M	1	1	0	1	0	0	0	0	0	Septic shock	0	1	42	1	S	1	1	1	1	0	1	0	1	999	999	999	999	999	0	0	0	0	0	1	0	0	16	10.5	326	29	7.09
305	34	M	0	0	0	0	0	1	S	0	0	Acute liver failure post surgery	0	10	15	0	0	0	0	1	1	0	10	0	0	999	999	999	999	999	0	0	1	0	0	0	1	0	10.42	11.6	459	6	0.68
306	42	F	0	1	0	1	0	0	0	0	0	Type 1 Respiratory Failure	0	5	10	0	0	1	0	1	1	0	5	0	0	999	999	999	999	999	1	0	0	1	0	1	0	0	4.7	8.01	148	195	5.15
307	18	F	1	0	0	0	0	0	0	0	0	Diabetic Ketoacidosis	0	2	2	0	0	0	0	0	0	0	2	0	0	999	999	999	999	999	0	0	1	0	0	0	0	0	10.1	16.7	334	2	1.1
308	50	M	0	0	0	0	0	1	H	0	0	post chemotherapy pancytopenia	0	5	11	1	S	0	0	1	1	1	5	0	0	999	999	999	999	999	1	0	0	0	1	1	0	0	0.3	7.2	7.1	141	0.7
309	33	F	0	0	0	0	0	1	S	0	0	Acute Respiratory Distress Syndrome	0	13	13	1	S	1	1	1	1	0	13	1	1	0	0	0	Enterococcus Faecalis.	0	0	0	0	1	0	1	0	0	15	7.8	33	43	1.4
310	67	M	1	1	1	0	1	1	S	0	1	type 2 respiratory failure	0	69	69	1	S	1	1	1	1	1	69	1	1	0	1	0	K. Pneumoniae CRE , Candida albicans	1	0	1	0	0	0	1	0	Colistin	0.54	10.6	170	401	1.67
311	18	M	0	0	0	0	0	0	0	0	0	Rhabdomyolysis	0	2	2	0	0	0	0	0	0	0	2	0	0	999	999	999	999	999	0	0	0	0	0	0	0	0	11.7	10.9	109	48	5
312	20	M	0	0	0	1	0	1	S	0	0	hemorrhagic shock.	0	50	62	1	H	1	1	1	1	0	15	0	1	999	999	999	999	999	0	0	0	0	1	1	0	0	9	7	349	79	1.6
313	52	F	0	1	0	0	0	1	S	1	0	Respiratory failure	0	1	4	1	H	1	1	1	1	0	1	0	1	999	999	999	999	999	0	0	0	1	0	1	0	Collistin	2.17	5.5	6.5	185	1.84
314	19	F	0	0	0	0	0	0	0	0	0	Upper GI bleeding	0	2	2	0	0	0	0	0	0	0	2	0	0	999	999	999	999	999	0	0	0	0	0	0	0	0	14.5	6.2	300	0.1	0.6
315	66	F	0	0	0	0	0	0	0	0	0	Septic Shock	0	3	4	1	S	1	0	1	1	0	3	0	1	999	999	999	999	999	0	0	0	0	1	1	0	0	13.3	10.2	11	249	1.3
316	63	M	1	1	1	0	0	0	0	0	1	Septic Shock	0	4	4	1	S	0	0	0	0	0	4	0	0	999	999	999	999	999	0	0	0	1	0	1	0	0	2.37	6.9	28	32	0.8
317	55	M	1	1	1	1	1	0	0	0	1	Respiratory Failure type 2	0	78	99	1	S,H	1	1	1	1	1	30	1	1	0	1	0	Candida glabrata	0	1	1	0	0	0	1	0	colistin	16.6	11	117	131.7	3.09
318	22	F	0	0	0	0	0	1	H	0	0	Acute respiratory distress syndrome	0	13	25	0	0	1	1	1	1	0	6	0	0	999	999	999	999	999	0	1	0	1	0	0	0	0	1.8	9.8	59	114	0.32
319	77	M	0	0	0	0	0	1	S	0	1	Cardiac Arrest Post Return of Spontaneous Circulation	0	1	1	1	S	1	1	1	1	0	1	0	1	999	999	999	999	999	0	0	0	0	0	0	0	0	13	15	64	76	5.6
320	44	F	0	0	0	0	0	1	H	0	0	Community acquired pneumonia	0	10	10	1	S,O	1	1	1	1	0	10	0	1	999	999	999	999	999	0	0	0	1	0	1	0	0	35.25	4.4	26	156	1.13
321	58	M	0	1	1	0	0	0	0	0	0	Respiratory failure	0	15	30	0	0	1	0	1	1	0	15	0	0	999	999	999	999	999	0	0	0	0	1	1	0	0	9.5	7.2	14.7	178	0.7
322	41	F	0	0	0	0	0	0	0	0	0	Type II respiratory failure	0	26	26	0	0	1	1	1	1	0	17	0	0	999	999	999	999	999	0	0	0	1	0	0	1	0	10.65	12.05	246	64	0.46
323	64	M	0	1	1	1	0	0	0	0	0	Septic Shock	0	90	90	1	S	1	1	1	1	0	27	1	0	0	0	0	candida auris, K. Pneumoniae	0	0	0	0	1	0	0	0	Colistin	7.4	8.5	213	25	1.4
324	57	F	1	0	0	0	0	1	S	0	0	Septic Shock	0	3	7	1	S	0	0	1	1	0	3	0	0	999	999	999	999	999	0	1	0	1	0	1	0	0	4.1	8.5	556	24	0.55
325	39	F	0	0	0	0	0	1	H	0	0	Acute Respiratory distress syndrome	0	4	4	0	0	1	1	1	1	0	4	0	1	999	999	999	999	999	0	0	0	0	1	1	0	0	45	6.6	33.8	291	0.61
326	72	M	0	1	1	0	0	0	0	0	0	Septic Shock	0	2	2	1	S	0	0	1	1	0	2	0	0	999	999	999	999	999	0	0	0	0	0	1	0	0	15	15.3	225	113	2.2
327	53	M	0	1	1	0	0	0	0	0	1	Type one Respiratory Failure	0	2	27	0	0	1	0	1	1	0	2	0	0	999	999	999	999	999	0	0	0	0	1	0	1	0	6.88	13.54	398.9	117.1	1.32
328	18	F	0	0	0	0	0	1	S	0	0	type I respiratory failure	0	26	30	1	S	1	1	1	1	0	0	0	1	999	999	999	999	999	0	0	1	0	0	1	0	0	5.5	8.4	334	166	0.34
329	22	F	0	0	0	0	0	1	H	0	0	Type I respiratory failure	0	38	61	1	S	1	1	1	1	0	9	0	1	999	999	999	999	999	1	0	0	1	0	1	0	0	4.5	7.2	112	71	0.24
330	64	M	1	1	1	0	0	0	0	0	1	Upper GI bleeding	0	3	3	0	0	0	0	0	0	0	3	0	0	999	999	999	999	999	0	0	0	0	0	0	0	0	11.21	10.3	240	0.7	1.03
331	54	M	1	0	0	0	0	0	0	0	0	Sepsis	0	4	23	0	0	0	0	1	1	0	4	0	0	999	999	999	999	999	0	0	0	1	0	1	0	0	11.1	12.09	108	97.5	0.94
332	87	M	1	1	1	0	1	0	0	0	1	COPD Exacerbation	0	10	10	1	C,S	1	0	1	1	0	10	0	0	999	999	999	999	999	0	0	0	0	1	0	0	0	12	11.25	209	61	1.62
333	81	M	0	1	0	0	1	0	0	0	1	Type 2 respiratory failure	0	7	7	0	0	1	1	1	1	0	10	0	1	999	999	999	999	999	0	0	0	1	0	0	0	0	8.9	16	237	16.6	0.9
334	28	F	0	0	0	0	0	0	0	0	0	Acute leukemia	0	30	44	0	0	0	1	1	1	0	30	1	0	0	0	0	K. Pneumoniae CRE, Proteus Mirabilis ESBL , candida auris	1	1	1	0	0	1	1	1	0	1.62	7.6	22	311.4	0.71
335	46	M	0	0	1	0	0	1	H	0	1	Neutropenic Fever	0	4	8	1	S	0	0	1	1	1	4	0	0	999	999	999	999	999	0	0	0	0	0	0	1	Colistin , tigecycline	0.66	8.95	1	182.8	1.09
336	51	M	0	1	0	0	0	0	0	0	1	Septic shock	0	2	4	1	S	1	1	1	1	0	2	0	0	999	999	999	999	999	0	0	0	1	0	0	0	0	7.7	14.9	207	140	0.84
337	75	M	0	0	0	0	0	0	0	0	1	upper GI bleeding	0	2	2	0	0	0	0	0	0	0	2	0	0	999	999	999	999	999	0	0	1	0	0	0	0	0	16.5	9.3	380	75	2
338	29	M	0	0	0	0	0	1	H	0	1	Type I Respiratory failure	0	19	30	1	S	1	1	1	1	0	19	0	1	999	999	999	999	999	0	0	0	0	0	0	0	0	21	10.3	36	72	1.3
339	49	M	0	0	0	0	0	0	0	0	0	Type one respiratory failure	0	1	5	1	S	1	1	1	1	0	1	0	1	999	999	999	999	999	0	0	0	1	0	0	1	0	32	8.6	9	597	2.2
340	25	F	0	0	0	0	0	0	0	0	0	Sepsis	0	11	16	1	S	1	1	1	1	0	11	0	0	999	999	999	999	999	0	0	1	0	0	0	0	0	1.9	8.7	199	214	1.06
341	49	M	0	1	1	0	0	1	H	0	0	septic shock	0	3	10	1	S	1	1	1	1	0	3	0	1	999	999	999	999	999	0	1	0	1	0	1	1	0	17.9	8.8	256	163	1.15
342	59	M	1	0	1	0	1	0	0	0	1	Type 1 Respiratory failure	0	93	93	1	S	1	1	1	1	0	19	0	0	999	999	999	999	999	0	0	0	0	0	0	0	0	10.4	13.9	217	4.8	1.1
343	56	M	0	0	1	0	0	1	S	1	1	Upper GI bleeding	0	5	11	0	0	1	0	1	1	0	5	0	0	999	999	999	999	999	0	0	1	0	0	0	0	0	5.2	9.3	23.3	14.5	0.4
344	32	M	0	0	0	1	0	1	S	0	0	Neutropenic fever	0	4	10	1	S	1	1	1	1	1	4	0	1	999	999	999	999	999	0	1	0	1	0	1	1	colistin	0.03	7.5	64	147	5
345	67	M	0	1	0	1	0	0	0	0	0	Combined Shock	0	5	14	1	S,C,O	0	0	1	1	1	5	0	0	999	999	999	999	999	0	0	1	0	0	1	1	0	12	4.3	320	9.8	1.3
346	29	M	0	0	0	0	0	1	S	0	1	Respiratory failure	0	20	33	1	S	1	1	1	1	0	20	0	0	999	999	999	999	999	1	0	0	1	0	0	1	0	12.8	9.1	263	27	2
347	52	M	0	0	0	0	0	0	0	0	0	Acute ischemic stroke	0	3	10	0	0	0	0	0	0	0	3	0	0	999	999	999	999	999	0	0	0	0	0	0	0	0	12	15	173	10	0.9
348	36	M	0	0	0	0	0	0	0	0	1	Acute pancreatitis	0	15	16	0	0	1	0	1	0	1	15	1	0	0	0	0	Candida Albicans	0	0	0	0	1	0	0	0	0	8.8	10.7	163	262	0.47
349	77	M	0	1	0	0	0	1	S	0	0	Rectal tumor	0	3	7	0	0	0	0	1	1	0	3	0	0	999	999	999	999	999	0	0	1	0	0	0	1	0	7.7	8.7	141	202	1.2
350	48	M	0	0	0	0	0	0	0	0	1	Acute pancreatitis	0	60	60	1	S	1	1	0	0	1	30	0	0	999	999	999	999	999	0	0	0	0	0	0	0	0	15.2	19.1	381	372	1.78
351	52	F	0	0	0	0	0	1	S	0	0	Respiratory failure type 1	0	12	15	0	0	1	0	1	1	0	12	0	0	999	999	999	999	999	0	0	0	1	0	0	0	0	14	12	117	69	0.4
352	61	M	0	1	0	0	1	1	H	0	0	Septic shock	0	2	6	1	S	1	0	1	1	0	2	0	1	999	999	999	999	999	0	0	0	0	1	1	1	0	30.1	8.1	6.7	297	2.85
353	25	F	0	0	0	0	0	0	0	0	0	Neutropenic fever	0	3	9	0	0	0	0	1	1	0	3	0	0	999	999	999	999	999	0	0	0	1	0	0	1	0	0.5	7.7	150	1.9	0.7
354	69	M	1	1	1	0	0	0	0	0	0	Upper GI bleeding	0	3	4	0	0	1	0	0	0	0	3	0	0	999	999	999	999	999	0	0	0	0	0	0	0	0	4.93	8.69	282	11.8	0.98
355	66	F	1	1	0	0	0	1	H	0	0	Respiratory failure	0	52	74	1	S	1	1	1	1	1	45	1	1	0	1	0	Candida galbrata,Candida auris	0	0	0	0	0	0	0	1	Tigacyclin, Colistin	0.4	8.6	54	73	0.58
356	69	M	1	0	0	1	0	0	0	0	0	Type 1 Respiratory	0	7	13	1	S	1	1	1	1	0	7	0	1	999	999	999	999	999	0	0	0	1	0	0	1	0	31	7.2	5	173	4.3
357	55	F	0	0	0	0	0	1	S	0	0	Type I respiratory failure	0	12	17	1	S	1	0	1	1	0	12	0	0	999	999	999	999	999	0	0	0	1	0	1	0	0	17.1	9.2	373	291	1.64
358	59	F	0	1	0	0	0	1	S	0	0	Anaphylactic Shock	0	6	6	1	A	1	1	1	1	0	6	0	0	999	999	999	999	999	0	0	0	0	0	0	0	0	6.49	12.7	332	60	0.62
359	33	M	0	0	0	1	0	0	0	0	1	Pulmonary renal syndrome	0	29	29	1	S	1	1	1	1	0	9	0	1	999	999	999	999	999	0	0	0	0	1	1	0	0	25.3	10.7	146	61	8.8
360	76	M	0	1	1	0	0	0	0	0	1	septic shock	0	34	55	1	S	1	0	1	1	0	28	1	1	0	1	0	Candida galbrata	0	0	1	0	0	0	0	0	Colistin	10.1	7.8	98	80	2.5
361	30	M	0	0	0	0	0	0	0	0	0	Upper GI bleeding	0	4	4	0	0	0	0	0	0	0	4	0	0	999	999	999	999	999	0	0	0	0	0	0	0	0	10	8.5	307	5	0.94
362	51	M	1	1	0	0	0	0	0	0	1	Neutropenic fever	0	3	16	1	S	1	1	1	1	0	3	0	1	999	999	999	999	999	0	1	0	1	0	0	1	Acyclovir	63	8.8	51	144	1.15
363	58	M	0	1	1	1	1	0	0	0	1	sepsis	0	3	10	0	0	1	0	1	0	0	3	0	0	999	999	999	999	999	0	0	0	1	0	1	0	0	20	13	301	7.2	8.39
364	48	F	0	0	1	0	0	1	H	0	0	sepsis	0	31	38	0	0	1	1	1	1	0	1	0	0	999	999	999	999	999	0	0	0	0	0	0	voiconazole	linezolid,colistin	16.6	6.44	202	22.4	2.7
365	85	F	0	0	0	0	1	1	H	0	0	Type I Respiratory failure	0	3	3	1	S	1	1	1	1	0	3	0	1	999	999	999	999	999	0	1	1	0	0	0	1	0	15.8	11.3	73	302	1.6
366	61	M	0	1	0	0	1	0	0	0	1	Type one respiratory failure	0	1	2	1	S	1	1	1	1	0	1	0	1	999	999	999	999	999	0	0	0	0	1	1	1	0	275	11.5	55	73	0.85
367	55	M	0	0	0	0	0	1	H	0	1	Post Chemotherapy Pancytopenia	0	8	34	0	0	1	1	1	1	0	8	0	1	999	999	999	999	999	0	0	0	0	1	1	1	Acyclovir	0.17	6.7	27	378	0.5
368	96	F	0	1	0	0	0	1	S	0	0	sepsis	0	5	5	1	S,C	1	1	1	1	0	5	0	1	999	999	999	999	999	0	1	0	1	0	1	0	0	11.49	9.31	98	182	0.92
369	43	M	0	0	0	0	0	0	0	0	0	AV malformation , with status epilepticus	0	5	5	0	0	0	1	0	0	0	4	0	0	999	999	999	999	999	0	0	0	0	0	0	0	0	4.53	14.54	161.5	999	0.63
370	19	F	0	0	0	0	0	0	0	0	0	Nephrotic syndrome	0	2	2	0	0	0	0	1	0	0	2	0	0	999	999	999	999	999	0	0	0	0	0	0	0	0	13	9.5	493	999	0.5
371	77	F	1	1	1	1	1	0	0	0	0	Type 1 respiratory failure	0	2	10	1	S	1	1	1	0	0	2	0	1	999	999	999	999	999	0	1	0	1	0	1	1	0	0.75	12	82	341	1.36
372	76	M	0	1	1	0	0	0	0	0	1	Acute ischemic stroke	0	2	4	0	0	0	0	0	0	0	2	0	0	999	999	999	999	999	0	0	0	0	0	0	0	0	10.24	16	277	4.8	1.31
373	23	M	0	0	0	0	0	0	0	0	0	Ulcerative colitis flare	0	1	10	0	0	0	0	1	1	0	1	0	0	999	999	999	999	999	0	0	0	0	0	1	1	0	1.49	8.9	62	6.9	0.71
374	59	M	1	1	0	0	1	0	0	0	0	COPD exacerbation	0	31	31	1	S	1	1	1	1	0	6	0	0	999	999	999	999	999	0	0	0	0	1	0	0	0	23	13.7	302	99	0.6
375	61	F	0	0	0	0	0	1	H	0	0	Neutropenic fever	0	21	43	1	S	1	0	1	1	0	21	0	0	999	999	999	999	999	1	1	0	1	0	1	0	Acyclovir	0.6	6.7	23	66	0.4
376	62	M	0	0	0	0	1	0	0	0	1	Hemorrhagic Shock	0	10	96	1	H	1	1	1	0	0	10	0	0	999	999	999	999	999	0	0	0	0	1	1	0	0	10	6.6	218	51	1.1
377	46	M	0	0	0	0	0	0	0	0	1	Type I respiratory failure	0	5	6	0	0	1	0	1	1	0	5	0	1	999	999	999	999	999	0	0	0	0	0	0	0	0	4.6	10.6	78	17	1

## Sheet: exclusion
1	1911728	EXCLUDED
2	1810116	PYELONEPHRITIS
3	1720204	uti before add
4	1804015	EXCLUSION
5	1805638	SEVER UTI
6	1806414	UROSEPSIS BEFORE ADDM
7	1807137	UTI BEFORE ICU ADDM
8	1908458	57
9	1605873	UROSEPSIS BEFORE ICU ADMISSION
10	1808708	UTI
11	1909597	57
12	1809994	UROSEPSIS BEFORE ADD
13	1911728	61
14	1810116	PYELONEPHRITIS
15	1618765	Septic shock due to urosepsis before ICU admission
16	1818123	Due to urosepsis before ICU addmission
17	1818308	Due to urosepsis before ICU addmission
18	1818371	Due to urosepsis before ICU addmission
19	1916435	UTI on admission
20	1819336	Due to urosepsis before ICU addmission
21	1819545	Due to urosepsis before ICU addmission
22	1820697	Due to urosepsis before ICU addmission
23	1820748	due to UTI before addmission
24	1918730	due to UTI before addmission
25	1919452	due to UTI before addmission
26	1921206	due to UTI before addmission
27	2000814	due to UTI before addmission
28	2001624	E.coli, on admission
29	2101185	due to UTI before addmission
30	2102190	Candida parppsilosis from admissioin
31	2005381	due to UTI before addmission
32	1702020	due to UTI before addmission
33	2104205	ESBL and Enterococcus on addmission
34	2104205	due to UTI before addmission
35	2104897	Septic shock due to urosepsis before ICU admission
36	1702020
37	1704517	on addmision ESBL Klebsiella , enterococcous faecalis and candida tropicalis
39	2106980	candida on admission
40	2111338	Candida Glabrata from admission
42	1706038	UTI on admssion
43	2112737	exclusion UTI before admission
44	2116375	candida on admission
45	2116566	candida on admission
46	2118064	Candida Albicans on admission
47	2119290	candida on admission
48	2120494	Complicated urinary tract infection due to left obstructive uropathy by renal stone on admission
49	2201714	Enterococcus faecalis on admission
50	2202672	Enterococcus and candida glabrata on admission
51	2202924	E.coli ESBL on admission
52	2203687	ESBL K pneumonia on admission
53	2203881	candida on admission
54	2203933	Septic shock due to urosepsis on admission
55	2207322	candida on admission
56	2209426	candida on admission
57	2209543	K pneumonia CRE on admission
58	2210259	candida Krusei on admission
59	2210259	E.coli ESBL on admission
60	1711178	urosepsis on admission
61	2217165	candida since admission
62	2010234	candida tropicalis since admission
62	2012062	exclusion UTI before admission
63	2013894	CRE ESBL and pseudomonas on admission
64	2014213	Enterococcus faecalis in admission
65	1713293	Admitted to the hospital as a case of urosepsis.
